# Supplementary material for: Exploring the Phototherapeutic Applications of Mitochondria-Targeted COUPY Photocages of Antitumor Drugs
Source: J Med Chem. 2025 Apr 28;68(9):9741–54. doi: 10.1021/acs.jmedchem.5c00550 (PMC12164338; doi:10.1021/acs.jmedchem.5c00550)
Supplement: Supplementary file 2 [file jm5c00550_si_002.csv]

Compound	SMILE	HeLa Dark IC50 (microM)	HeLa Light 550 nm IC50 (microM)	PI = IC50 (dark-non-irradiated HeLa cells)/IC50 (irradiated 550 nm HeLa cells)						U87-MG Dark IC50 (microM)	U87-MG Light 550 nm IC50 (microM)	PI = IC50 (dark-non-irradiated U87-MG cells)/IC50 (irradiated 550 nm U87-MG cells)
4	CC(OC(CCCC1=CC=CC=C1)=O)C(C2=CC=C(N(CC)CC)C=C2O/3)=CC3=C(C4=CC=[N+](CCCCCC)C=C4)/C#N.[Br-]	3.54 ± 0.24	0.027 ± 0.015	131
5	CC(OC(CCCC1=CC=C(N(CCCl)CCCl)C=C1)=O)C(C2=CC=C(N(CC)CC)C=C2O/3)=CC3=C(C4=CC=[N+](CCCCCC)C=C4)/C#N.[Cl-]	3.76 ± 0.13	0.094 ± 0.005	40						6.72 ± 0.81	0.12 ± 0.02	56
6	CC(OC(CCCC1=CC=C(N(CCCl)CCCl)C=C1)=O)C(C2=CC=C(N(CC)CC)C=C2O/3)=CC3=C(C4=CC=[N+](CCC[N+](C)(C)C)C=C4)/C#N.[Cl-].[Cl-]	41 ± 10	11 ± 5	3.7
12	OC(C)C(C1=CC=C(N(CC)CC)C=C1O/2)=CC2=C(C3=CC=[N+](CCCCCC)C=C3)/C#N.[Cl-]	27.21 ± 2.69	0.7 ± 0.4	40						48.69 ± 4.62	0.66 ± 0.11	74
CLB	OC(C(C1=CC=C(C=C1O/2)N(CC)CC)=CC2=C(C#N)\C3=CC=[N+](C=C3)CCCCCC)C.OC(CCCC4=CC=C(C=C4)N(CCCl)CCCl)=O.[Cl-]	>100	>100	-						>100	>100	-
4-PBA	OC(CCCC1=CC=CC=C1)=O	>100	>100	-
